# Supplementary material for: Fasciculation distribution in a healthy population assessed with diffusion tensor imaging
Source: Physiol Rep. 2025 Mar 22;13(6):e70247. doi: 10.14814/phy2.70247 (PMC11928744; doi:10.14814/phy2.70247)
Supplement: Supplementary file 2 — Video S1. [file PHY2-13-e70247-s002.zip]

Archive with 5 entries (5 files):
- PHYSREP-2024-10-737-T-s01.mp4
- PHYSREP-2024-10-737-T-s02.mp4
- PHYSREP-2024-10-737-T-s03.mp4
- PHYSREP-2024-10-737-T-s04.mp4
- Video S1A-D_caption.docx
